# Supplementary material for: Liquid-liquid reactions performed by cellular reactors
Source: Nat Commun. 2024 Jul 3;15:5579. doi: 10.1038/s41467-024-49953-z (PMC11222485; doi:10.1038/s41467-024-49953-z)
Supplement: Supplementary file 10 — Source data [file 41467_2024_49953_MOESM10_ESM.zip]

Archive with 8 entries (6 files):
- Figure2/
- Figure2/Figure 2a.xlsx
- Figure2/Figure 2b.xlsx
- Figure2/Figure 2c.xlsx
- Figure3/
- Figure3/Figure 3c.xlsx
- Figure3/Figure 3d.xlsx
- Figure3/Figure 3f.xlsx
