# Supplementary material for: Liquid-liquid reactions performed by cellular reactors
Source: Nat Commun. 2024 Jul 3;15:5579. doi: 10.1038/s41467-024-49953-z (PMC11222485; doi:10.1038/s41467-024-49953-z)
Supplement: Supplementary file 10 — Source data [file 41467_2024_49953_MOESM10_ESM.zip › Figure2/Figure 2b.xlsx]

## Sheet: Sheet1
D*	Cubic	BCC	BCC+frame	Cubic	BCC	BCC+frame
0.98	1.08707			0.0024
0.96	1.22777			0.0096
0.8	2.10925	0.01227	0.00612	0.24	0.00996	0.005
0.66667	2.51195	1.44659	0.57603	0.66667	1.16306	0.43353
0.5	2.59108	3.53435	2.62687	1.5	3.27926	1.36876
0.4	2.41227	4.00287	4.17636	2.16	4.25814	2.07601
0.33333	2.19878	3.98931	4.63305	2.66667	4.79078	2.60835
0.28571	2.00011	3.81932	4.67694	3.06122	5.11159	3.01838
0.25	1.82586	3.60433	4.55547	3.375	5.31981	3.34219
0.22222	1.67537	3.38529	4.36951	3.62963	5.46257	3.60371
0.2	1.54554	3.17739	4.16311	3.84	5.56468	3.819
0.06	0.53491	1.20009	1.68464	5.3016	5.96074	5.29961
0.04	0.3634	0.8236	1.16462	5.5296	5.98255	5.52871
0.02	0.18516	0.42356	0.60307	5.7624	5.99564	5.76218
