# Supplementary material for: Liquid-liquid reactions performed by cellular reactors
Source: Nat Commun. 2024 Jul 3;15:5579. doi: 10.1038/s41467-024-49953-z (PMC11222485; doi:10.1038/s41467-024-49953-z)
Supplement: Supplementary file 10 — Source data [file 41467_2024_49953_MOESM10_ESM.zip › Figure2/Figure 2c.xlsx]

## Sheet: Sheet1
D*			Cubic						BCC						BCC+frame
		L=1	L=2	L=3	L=4			L=1	L=2	L=3	L=4			L=1	L=2	L=3	L=4
0.98	0	0.98597	0.38391	0.03173	-0.21815
0.96	0	0.9324	0.33034	-0.02184	-0.27172
0.8	0	0.60113	-0.000931007	-0.35311	-0.60299	0.8	0	4.17193	3.56987	3.21768	2.96781	0.8	0	4.35941	3.75735	3.40516	3.15529
0.66667	0	0.43515	-0.16691	-0.51909	-0.76897	0.66667	0	1.33358	0.73152	0.37933	0.12946	0.66667	0	1.51011	0.90805	0.55587	0.30599
0.5	0	0.31015	-0.29191	-0.6441	-0.89397	0.5	0	0.78985	0.18779	-0.16439	-0.41427	0.5	0	0.96587	0.36381	0.01163	-0.23825
0.4	0	0.26485	-0.33721	-0.68939	-0.93927	0.4	0	0.66695	0.06489	-0.28729	-0.53717	0.4	0	0.84473	0.24267	-0.10951	-0.35939
0.33333	0	0.24446	-0.3576	-0.70978	-0.95966	0.33333	0	0.61791	0.01585	-0.33633	-0.58621	0.33333	0	0.78315	0.18109	-0.17109	-0.42097
0.28571	0	0.23425	-0.36781	-0.71999	-0.96987	0.28571	0	0.59434	-0.00772	-0.35991	-0.60978	0.28571	0	0.75228	0.15022	-0.20197	-0.45184
0.25	0	0.22888	-0.37318	-0.72536	-0.97524	0.25	0	0.58201	-0.02005	-0.37223	-0.62211	0.25	0	0.73572	0.13366	-0.21852	-0.4684
0.22222	0	0.22604	-0.37602	-0.7282	-0.97808	0.22222	0	0.57534	-0.02672	-0.3789	-0.62878	0.22222	0	0.72652	0.12446	-0.22772	-0.4776
0.2	0	0.2246	-0.37746	-0.72964	-0.97952	0.2	0	0.57177	-0.03029	-0.38247	-0.63235	0.2	0	0.72139	0.11933	-0.23286	-0.48273
0.06061	0	0.2287	-0.37336	-0.72554	-0.97542	0.06061	0	0.58016	-0.0219	-0.37408	-0.62396	0.06061	0	0.72993	0.12787	-0.22431	-0.47419
0.04	0	0.23669	-0.36537	-0.71755	-0.96743	0.04	0	0.59146	-0.0106	-0.36278	-0.61266	0.04	0	0.74287	0.14081	-0.21137	-0.46125
0.02	0	0.2413	-0.36076	-0.71294	-0.96282	0.02	0	0.5999	-0.00216	-0.35434	-0.60422	0.02	0	0.75345	0.15139	-0.20079	-0.45067
