# Supplementary material for: Liquid-liquid reactions performed by cellular reactors
Source: Nat Commun. 2024 Jul 3;15:5579. doi: 10.1038/s41467-024-49953-z (PMC11222485; doi:10.1038/s41467-024-49953-z)
Supplement: Supplementary file 10 — Source data [file 41467_2024_49953_MOESM10_ESM.zip › Figure3/Figure 3f.xlsx]

## Sheet: Sheet1
blade	n=0	n=1	n=2	n=3
3	7.14286	44.2857	28.5714	5.71429
4	3.57143	43.8095	34.2857	7.61905
6	0	42.8571	45.7143	11.4286
